# Supplementary material for: Modeling the Accuracy of Two in-vitro Bovine Tuberculosis Tests Using a Bayesian Approach
Source: Front Vet Sci. 2019 Aug 13;6:261. doi: 10.3389/fvets.2019.00261 (PMC6701407; doi:10.3389/fvets.2019.00261)
Supplement: Supplementary file 2 [file Table_2.XLSX]

## Sheet: Sheet1
STUDY		Expert opinion prevalence priors (Models LCA-a)																								CFT-estimated prevalence prior distribution (Models LCA-b)
		IGRAb & CAUDAL FOLD TEST												IGRAb & COMPARATIVE CERVICAL TEST												IGRAb
1		Test	Parameter	Prior	Median	LowPPI	HighPPI	Diff in median	Percentage	Reference	LowPPI	High_PPI		Test	Parameter	Prior	Median	LowPPI	HighPPI	Diff in median	Percentage	Reference	LowPPI	High_PPI		Test	Parameter	Prior	Median	LowPPI	HighPPI	Diff in median	Percentage	Reference	LowPPI	High_PPI
		IGRAb	Se	Table 2	0.75355	0.5878	0.917802	0.00035	-0.0464684	0.7532	0.5896	0.9163		IGRAb	Se	Table 2	0.7771	0.6167	0.8953	-0.003	-0.384566	0.7801	0.629698	0.895303
			Sp	Table 2	0.90115	0.772898	0.973002	0.00155	-0.172299	0.8996	0.778197	0.9723			Sp	Table 2	0.89865	0.740598	0.980302	-0.01565	-1.71169	0.9143	0.789098	0.9826
		CFT	Se	dunif(0,1)	0.7129	0.521297	0.9245	-0.02045	2.78857	0.73335	0.568795	0.8944		CCT	Se	dunif(0,1)	0.55675	0.3832	0.833812	0.02405	4.51474	0.5327	0.457597	0.605903
			SP	Table 2	0.7592	0.571398	0.9493	-0.01095	1.4218	0.77015	0.5896	0.954805			SP	Table 2	0.9621	0.9276	0.984	0.0002	0.0207922	0.9619	0.927798	0.9837
			prev	Table 2	0.5102	0.339	0.6861	0.0018	-0.354052	0.5084	0.338	0.677307			prev	Table 2	0.4869	0.3078	0.653	-0.01675	-3.32572	0.50365	0.373798	0.6348
			DIC		19.7			0.3	-1.54639	19.4					DIC		19.1					18.1
		IGRAb	Se	Table 2	0.784	0.6044	0.9298	0.0308	-4.08922					IGRAb	Se	Table 2	0.80995	0.6532	0.9334	0.02985	3.82643
			Sp	Table 2	0.9016	0.785098	0.971	0.002	-0.222321						Sp	Table 2	0.9105	0.791	0.979002	-0.0038	-0.415619
		CFT	Se	Table 2	0.7125	0.537098	0.8806	-0.02085	2.84312					CCT	Se	Table 2	0.5263	0.45	0.603	-0.0064	-1.20143
			SP	dunif(0,1)	0.702	0.512297	0.947405	-0.06815	8.84893						SP	dunif(0,1)	0.9012	0.769795	0.9926	-0.0607	-6.31043
			prev	Table 2	0.4887	0.329697	0.665303	-0.0197	3.8749						prev	Table 2	0.4765	0.339	0.6213	-0.02715	-5.39065
			DIC		19.7										DIC		18.6
		IGRAb	Se	dunif(0,1)	0.7152	0.527698	0.935002	-0.038	5.04514					IGRAb	Se	dunif(0,1)	0.7584	0.5609	0.90641	-0.0217	-2.78169					IGRAb	Se	dunif(0,1)	0.5245	0.396798	0.78961	-0.2287	9.76344	0.58125	0.4314	0.862302
			Sp	Table 2	0.8921	0.752897	0.972603	-0.0075	0.833704						Sp	Table 2	0.90835	0.759898	0.9825	-0.00595	-0.650771						Sp	Table 2	0.9237	0.7663	0.9879	0.0241	0.355987	0.927	0.778493	0.9885
		CFT	Se	Table 2	0.7354	0.559298	0.907	0.00205	-0.279539					CCT	Se	Table 2	0.5299	0.4546	0.6061	-0.0028	-0.525624						prev	Estimated	0.834	0.531597	0.9793	0.10065	-8.91994	0.7657	0.480697	0.9668
			SP	Table 2	0.7834	0.584193	0.9619	0.01325	-1.72044						SP	Table 2	0.9621	0.927798	0.9838	0.0002	0.0207922						DIC		7.2					7.3
			prev	Table 2	0.51875	0.334193	0.707005	0.01035	-2.0358						prev	Table 2	0.5077	0.374497	0.658502	0.00405	0.80413
			DIC		19.8										DIC		18.8
		IGRAb	Se	Table 2	0.69	0.500598	0.897702	-0.0632	8.39087					IGRAb	Se	Table 2	0.7441	0.5679	0.873402	-0.036	-4.61479					IGRAb	Se	Table 2	0.54995	0.362695	0.9325	-0.0313	-5.38495
			Sp	dunif(0,1)	0.73875	0.549295	0.928303	-0.16085	17.8802						Sp	dunif(0,1)	0.8288	0.6328	0.973002	-0.0855	-9.35142						Sp	dunif(0,1)	0.6016	0.101898	0.984202	-0.3254	-35.1025
		CFT	Se	Table 2	0.7893	0.5773	0.944802	0.05595	-7.62937					CCT	Se	Table 2	0.5379	0.462297	0.6161	0.0052	0.976159						prev	Estimated	0.7291	1e-05	0.9715	-0.0366	-4.77994
			SP	Table 2	0.7599	0.549098	0.9563	-0.01025	1.33091						SP	Table 2	0.9618	0.926098	0.9835	-0.0001	-0.0103961						DIC		7.5
			prev	Table 2	0.4459	0.214692	0.648303	-0.0625	12.2935						prev	Table 2	0.4825	0.3423	0.631005	-0.02115	-4.19934
			DIC		19.7										DIC		18.9
		IGRAb	Se	Table 2	0.7213	0.5598	0.899305	-0.0319	4.23526					IGRAb	Se	Table 2	0.7681	0.6116	0.8894	-0.012	-1.53826					IGRAb	Se	Table 2	0.74685	0.4731	0.959808	0.1656	28.4903
			Sp	Table 2	0.90975	0.7839	0.9763	0.01015	-1.12828						Sp	Table 2	0.9194	0.793895	0.984	0.0051	0.557804						Sp	Table 2	0.9177	0.749897	0.9872	-0.0093	-1.00324
		CFT	Se	Table 2	0.7222	0.557497	0.878402	-0.01115	1.52042					CCT	Se	Table 2	0.5268	0.4528	0.6032	-0.0059	-1.10757						prev	dunif(0,1)	0.54325	0.310897	0.9231	-0.22245	-29.0518
			SP	Table 2	0.7995	0.596095	0.9704	0.02935	-3.81095						SP	Table 2	0.9625	0.928098	0.984	0.0006	0.0623765						DIC		7.1
			prev	dunif(0,1)	0.5601	0.366297	0.76381	0.0517	-10.1692						prev	dunif(0,1)	0.527	0.3907	0.685505	0.02335	4.63616
			DIC		19.5										DIC		18.3
		IGRAc & CAUDAL FOLD TEST												IGRAc & COMPARATIVE CERVICAL TEST												IGRAc
1		Test	Parameter	Prior	Median	LowPPI	HighPPI	Diff in median	Percentage	Reference	LowPPI	High_PPI		Test	Parameter	Prior	Median	LowPPI	HighPPI	Diff in median	Percentage	Reference	LowPPI	High_PPI
		IGRAc	Se	Table 2	0.7615	0.625897	0.883402	0.0042	-0.554602	0.7573	0.624498	0.8808		IGRAc	Se	Table 2	0.7601	0.6425	0.8566	-0.002	-0.262433	0.7621	0.6535	0.8586
			Sp	Table 2	0.9652	0.938298	0.9823	0.0003	-0.0310913	0.9649	0.9385	0.9822			Sp	Table 2	0.9653	0.933	0.9851	-0.0003	-0.0310688	0.9656	0.933397	0.9852
		CFT	Se	dunif(0,1)	0.70525	0.546397	0.835205	-0.01905	2.63013	0.7243	0.5834	0.8375		CCT	Se	dunif(0,1)	0.5249	0.382698	0.6682	-0.004	-0.756287	0.5289	0.4566	0.5993
			SP	Table 2	0.7515	0.5918	0.934102	-0.0108	1.41677	0.7623	0.599797	0.9395			SP	Table 2	0.9615	0.9268	0.9832	0.0002	0.0208052	0.9613	0.926597	0.9832
			prev	Table 2	0.5109	0.379397	0.6548	-0.00235	0.457867	0.51325	0.3811	0.653303			prev	Table 2	0.5135	0.400197	0.6427	0.0005	0.0974659	0.513	0.4028	0.6297
			DIC		19.5					19.4					DIC		19.1					17.7
		IGRAc	Se	Table 2	0.7757	0.636895	0.8896	0.0184	-2.42968					IGRAc	Se	Table 2	0.7888	0.667397	0.8905	0.0267	3.50348
			Sp	Table 2	0.965	0.9396	0.982	0.0001	-0.0103638						Sp	Table 2	0.9655	0.9352	0.9837	-0.0001	-0.0103563
		CFT	Se	Table 2	0.7113	0.566995	0.832603	-0.013	1.79484					CCT	Se	Table 2	0.5207	0.446198	0.594903	-0.0082	-1.55039
			SP	dunif(0,1)	0.711	0.544397	0.927203	-0.0513	6.72963						SP	dunif(0,1)	0.8955	0.763798	0.9907	-0.0658	-6.8449
			prev	Table 2	0.4973	0.3721	0.642302	-0.01595	3.10765						prev	Table 2	0.48585	0.370598	0.612102	-0.02715	-5.2924
			DIC		19.6										DIC		18.3
		IGRAc	Se	dunif(0,1)	0.7865	0.518898	0.930808	0.0292	-3.8558					IGRAc	Se	dunif(0,1)	0.74295	0.568195	0.8848	-0.01915	-2.51279					IGRAc	Se	dunif(0,1)	0.4948	0.369598	0.773303	-0.16565	25.0814	0.66045	0.469797	0.866805
			Sp	Table 2	0.9719	0.9372	0.9823	0.007	-0.725464						Sp	Table 2	0.9657	0.9336	0.9854	0.0001	0.0103563						Sp	Table 2	0.9665	0.933298	0.986	-0.0007	0.0723739	0.9672	0.9354	0.9868
		CFT	Se	Table 2	0.767825	0.559	0.8427	0.043525	-6.00925					CCT	Se	Table 2	0.5281	0.453597	0.601202	-0.0008	-0.151257						prev	Estimated	0.83485	0.5277	0.979302	0.1811	-27.7017	0.65375	0.456895	0.917905
			SP	Table 2	0.8632	0.585498	0.965002	0.1009	13.2363						SP	Table 2	0.9624	0.927898	0.9842	0.0011	0.114428						DIC		7.2					7.8
			prev	Table 2	0.5971	0.3762	0.711902	0.08385	16.3371						prev	Table 2	0.517	0.397197	0.660708	0.004	0.779727
			DIC		19.9										DIC		18,8
		IGRAc	Se	Table 2	0.7277	0.571093	0.8732	-0.0296	3.90862					IGRAc	Se	Table 2	0.73835	0.616097	0.8393	-0.02375	-3.11639					IGRAc	Se	Table 2	0.7314	0.452495	0.9142	0.07095	10.7427
			Sp	dunif(0,1)	0.7915	0.6193	0.949705	-0.1734	17.9708						Sp	dunif(0,1)	0.8657	0.698195	0.9785	-0.0999	-10.3459						Sp	dunif(0,1)	0.6108	0.485995	0.9856	-0.3564	-36.8486
		CFT	Se	Table 2	0.7945	0.589298	0.945	0.0702	-9.69212					CCT	Se	Table 2	0.54	0.4633	0.616003	0.0111	2.0987						prev	Estimated	1e-05	0.0001	0.913602	-0.65374	-99.9985
			SP	Table 2	0.74515	0.549998	0.946802	-0.01715	2.24977						SP	Table 2	0.9614	0.9265	0.9837	0.0001	0.0104026						DIC		7.8
			prev	Table 2	0.4248	0.202598	0.613208	-0.08845	17.2333						prev	Table 2	0.4762	0.342597	0.6098	-0.0368	-7.17349
			DIC		19.6										DIC		18.7
		IGRAc	Se	Table 2	0.7399	0.6058	0.874003	-0.0174	2.29764					IGRAc	Se	Table 2	0.756	0.636498	0.854	-0.0061	-0.80042					IGRAc	Se	Table 2	0.7674	0.54749	0.9149	0.10695	16.1935
			Sp	Table 2	0.9654	0.9385	0.9827	0.0005	-0.0518188						Sp	Table 2	0.966	0.933998	0.9855	0.0004	0.041425						Sp	Table 2	0.9663	0.9331	0.986003	-0.0009	-0.0930521
		CFT	Se	Table 2	0.7223	0.580997	0.839603	-0.002	0.276129					CCT	Se	Table 2	0.526	0.452697	0.597202	-0.0029	-0.548308						prev	dunif(0,1)	0.52265	0.3732	0.78021	-0.1311	-20.0535
			SP	Table 2	0.7834	0.610492	0.958002	0.0211	-2.76794						SP	Table 2	0.962	0.9272	0.9839	0.0007	0.0728181						DIC		7.2
			prev	dunif(0,1)	0.5467	0.398	0.699403	0.03345	-6.51729						prev	dunif(0,1)	0.5318	0.4133	0.665403	0.0188	3.66472
			DIC		19.4										DIC		17.9
		ELISA 01 & CAUDAL FOLD TEST												ELISA 01 & COMPARATIVE CERVICAL TEST												ELISA 01
2		Test	Parameter	Prior	Median	LowPPI	HighPPI	Diff in median	Percentage	Reference	LowPPI	High_PPI		Test	Parameter	Prior	Median	LowPPI	HighPPI	Diff in median	Percentage	Reference	LowPPI	High_PPI		Test	Parameter	Prior	Median	LowPPI	HighPPI	Diff in median	Percentage	Reference	LowPPI	High_PPI
		ELISA	Se	Table 2	0.5833	0.499595	0.734202	0.0051	-0.882048	0.5782	0.489198	0.7343		ELISA	Se	Table 2	0.5843	0.4986	0.6628	0.0614	11.7422	0.5229	0.4496	0.603503
			Sp	Table 2	0.9347	0.859398	0.9779	-0.0029	0.3093	0.9376	0.8557	0.9808			Sp	Table 2	0.8635	0.7088	0.9741	-0.0606	-6.55773	0.9241	0.7882	0.984803
		CFT	Se	dunif(0,1)	0.9803	0.9203	0.9991	0.0255	-2.67072	0.9548	0.888297	0.9891		CCT	Se	dunif(0,1)	0.7749	0.6408	0.975305	0.17055	28.2204	0.60435	0.544497	0.665902
			SP	Table 2	0.6697	0.369793	0.946305	0.031	-4.85361	0.6387	0.341498	0.94311			SP	Table 2	0.9628	0.927998	0.9841	0.0014	0.145621	0.9614	0.925998	0.9834
			prev	Table 2	0.7595	0.570098	0.857	-0.0099	1.28672	0.7694	0.5697	0.878			prev	Table 2	0.6896	0.531998	0.826805	-0.1077	-13.5081	0.7973	0.732293	0.918
			DIC		19.1					19.4					DIC		22.5					24.4
		ELISA	Se	Table 2	0.6733	0.538	0.8235	0.0951	16.4476					ELISA	Se	Table 2	0.5988	0.4917	0.726302	0.0759	14.5152
			Sp	Table 2	0.91795	0.7796	0.976302	-0.01965	2.09578						Sp	Table 2	0.9069	0.789693	0.9703	-0.0172	-1.86127
		CFT	Se	Table 2	0.9236	0.788898	0.9819	-0.0312	3.2677					CCT	Se	Table 2	0.5552	0.4784	0.628205	-0.04915	-8.1327
			SP	dunif(0,1)	0.3125	0.087688	0.623205	-0.3262	51.0725						SP	dunif(0,1)	0.4845	0.180685	0.741208	-0.4769	-49.6047
			prev	Table 2	0.62185	0.447798	0.8043	-0.14755	19.1773						prev	Table 2	0.6914	0.522293	0.851402	-0.1059	-13.2823
			DIC		20										DIC		23
		ELISA	Se	dunif(0,1)	0.5834	0.4801	0.8708	0.0052	-0.899343					ELISA	Se	dunif(0,1)	0.5257	0.4478	0.6179	0.0028	0.535475					ELISA	Se	dunif(0,1)	0.5395	0.439095	0.793103	0.0014	0.260175	0.5381	0.4441	0.7128
			Sp	Table 2	0.9326	0.8467	0.9788	-0.005	0.533276						Sp	Table 2	0.9248	0.7861	0.9852	0.0007	0.0757494						Sp	Table 2	0.9252	0.779792	0.9872	0.001	0.108202	0.9242	0.786292	0.9876
		CFT	Se	Table 2	0.9476	0.8668	0.989	-0.0072	0.754085					CCT	Se	Table 2	0.6057	0.5462	0.6691	0.00135	0.22338						prev	Estimated	0.83505	0.540695	0.978302	-0.00205	-0.244893	0.8371	0.599298	0.9778
			SP	Table 2	0.5902	0.2703	0.934808	-0.0485	7.59355						SP	Table 2	0.9615	0.9255	0.9837	0.0001	0.0104015						DIC		8					8.4
			prev	Table 2	0.7572	0.472498	0.886602	-0.0122	1.58565						prev	Table 2	0.82915	0.723095	0.919	0.03185	3.99473
			DIC		18										DIC		24.9
		ELISA	Se	Table 2	0.5328	0.3987	0.6809	-0.0454	7.85195					ELISA	Se	Table 2	0.4829	0.389997	0.5773	-0.04	-7.64965					ELISA	Se	Table 2	0.4825	0.335597	0.695708	-0.0556	-10.3327
			Sp	dunif(0,1)	0.7967	0.457697	0.969903	-0.1409	15.0277						Sp	dunif(0,1)	0.7078	0.183695	0.967	-0.2163	-23.4066						Sp	dunif(0,1)	0.5712	0.0524202	0.9796	-0.353	-38.1952
		CFT	Se	Table 2	0.9523	0.875	0.9882	-0.0025	0.261835					CCT	Se	Table 2	0.6017	0.543	0.6654	-0.00265	-0.438488						prev	Estimated	0.8297	0	0.9783	-0.0074	-0.884004
			SP	Table 2	0.6085	0.2535	0.9367	-0.0302	4.72835						SP	Table 2	0.9616	0.9265	0.983803	0.0002	0.020803						DIC		8
			prev	Table 2	0.7595	0.417893	0.8748	-0.0099	1.28672						prev	Table 2	0.8368	0.732598	0.924	0.0395	4.95422
			DIC		18.8										DIC		24.4
		ELISA	Se	Table 2	0.5306	0.4492	0.625003	-0.0476	8.23245					ELISA	Se	Table 2	0.4836	0.4198	0.5594	-0.0393	-7.51578					ELISA	Se	Table 2	0.5853	0.449697	0.8089	0.0472	8.7716
			Sp	Table 2	0.9411	0.854695	0.9834	0.0035	-0.373294						Sp	Table 2	0.92545	0.788297	0.9845	0.00135	0.146088						Sp	Table 2	0.9197	0.7647	0.986803	-0.0045	-0.486908
		CFT	Se	Table 2	0.9285	0.8308	0.9841	-0.0263	2.7545					CCT	Se	Table 2	0.56825	0.5136	0.632702	-0.0361	-5.97336						prev	dunif(0,1)	0.7498	0.474197	0.9836	-0.0873	-10.4289
			SP	Table 2	0.814	0.47719	0.974503	0.1753	-27.4464						SP	Table 2	0.9631	0.9296	0.9843	0.0017	0.176825						DIC		8
			prev	dunif(0,1)	0.866	0.7254	0.9877	0.0966	-12.5552						prev	dunif(0,1)	0.9432	0.818995	0.9976	0.1459	18.2993
			DIC		19.6										DIC		22.4
